# Supplementary material for: Varying Land-Use Has an Influence on Wattled and Grey Crowned Cranes’ Abundance and Distribution in Driefontein Grasslands Important Bird Area, Zimbabwe
Source: PLoS One. 2016 Nov 22;11(11):e0166209. doi: 10.1371/journal.pone.0166209 (PMC5119732; doi:10.1371/journal.pone.0166209)
Supplement: S1 File — (XLS) [file pone.0166209.s001.xls]

## Sheet: Sheet1
sample unit	Land use model	Habitat type	WCabundance	GCCabundance	Mean WC	Mean GCC	Ave grass height	plant spp richness	Penetrability	plant density	% bare ground	% grass spp	soil moisture	Cyperus esculentus	dist from nearest settlement (m)	ave time spent foraging(hrs)_WC	ave time spent foraging(hrs)_GCC
1	2	1	18	2	13	5.8	31.7	7	6.3	202	65	35	0	1196	600	4.43	2.18
1	2	1	15	0	13	5.8	29.3	4	4.7	278	50	50	0	750	600	4.43	2.18
1	2	1	8	4	13	5.8	9	5	5.8	1079	60	40	1	810	600	4.43	2.18
1	2	1	0	0	13	5.8	12.2	3	5.2	830	55	45	1	800	600	4.43	2.18
1	2	1	11	0	13	5.8	10.6	4	5.9	917	45	55	1	896	600	4.43	2.18
1	2	1	15	7	13	5.8	11	4	6.1	535	65	35	1	1230	600	4.43	2.18
1	2	1	7	0	13	5.8	9.4	3	5.4	541	65	35	1	950	600	4.43	2.18
1	2	1	0	5	13	5.8	22	5	6	284	75	25	1	770	600	4.43	2.18
1	2	1	15	0	13	5.8	17	4	4.8	296	55	45	0	1100	600	4.43	2.18
1	2	1	15	0	13	5.8	10.1	5	5.5	357	60	40	1	350	600	4.43	2.18
2	2	1	10	0	16.4	6	12	4	6	402	65	35	0	680	40	5.3	2.18
2	2	1	18	6	16.4	6	15.4	3	5.4	297	85	15	0	1288	40	5.3	2.18
2	2	1	37	10	16.4	6	18.3	3	3.2	451	60	40	0	1647	40	5.3	2.18
2	2	1	0	2	16.4	6	9	2	6	358	65	35	0	748	40	5.3	2.18
2	2	1	16	0	16.4	6	7	4	5	361	80	20	0	1324	40	5.3	2.18
2	2	1	15	7	16.4	6	5	3	3.4	258	85	15	1	904	40	5.3	2.18
2	2	1	0	0	16.4	6	4.3	3	3.5	324	85	15	1	1223	40	5.3	2.18
2	2	1	15	2	16.4	6	2.5	5	4.4	266	85	15	1	960	40	5.3	2.18
2	2	1	12	0	16.4	6	28.1	6	4	320	65	45	1	721	40	5.3	2.18
2	2	1	8	6	16.4	6	17.8	4	2	293	45	55	0	586	40	5.3	2.18
3	2	2	11	4	8.3	3.5	35.4	3	2.5	551	70	30	1	410	400	3.58	1.45
3	2	2	6	0	8.3	3.5	31.9	2	2.8	548	65	35	1	351	400	3.58	1.45
3	2	2	0	2	8.3	3.5	48.6	3	2.3	768	45	55	0	346	400	3.58	1.45
3	2	2	7	0	8.3	3.5	49.3	3	2.6	1566	35	65	0	444	400	3.58	1.45
3	2	2	0	2	8.3	3.5	64.2	6	2.4	535	70	30	0	399	400	3.58	1.45
3	2	2	15	0	8.3	3.5	38	3	2.4	976	50	50	1	290	400	3.58	1.45
3	2	2	0	5	8.3	3.5	48.2	3	2.6	634	70	30	0	587	400	3.58	1.45
3	2	2	0	0	8.3	3.5	34.1	4	2.1	485	65	35	0	341	400	3.58	1.45
3	2	2	12	0	8.3	3.5	54	5	2.5	590	60	40	0	498	400	3.58	1.45
3	2	2	0	3	8.3	3.5	27.4	2	2.6	743	40	60	1	315	400	3.58	1.45
4	2	2	4	0	11.7	3.3	61.3	5	5.5	1546	35	65	1	640	700	4.36	2.3
4	2	2	0	0	11.7	3.3	57.5	3	3.7	758	40	60	1	538	700	4.36	2.3
4	2	2	12	2	11.7	3.3	52.6	3	2.6	624	50	50	1	1234	700	4.36	2.3
4	2	2	0	0	11.7	3.3	51.3	5	2.5	964	45	55	1	241	700	4.36	2.3
4	2	2	0	0	11.7	3.3	29.5	3	2.8	314	50	50	0	767	700	4.36	2.3
4	2	2	6	6	11.7	3.3	41.8	3	2.7	743	60	40	0	689	700	4.36	2.3
4	2	2	6	0	11.7	3.3	25.2	3	2.7	621	40	60	1	800	700	4.36	2.3
4	2	2	15	0	11.7	3.3	36.1	4	3.5	860	35	65	1	744	700	4.36	2.3
4	2	2	18	2	11.7	3.3	44.5	3	3.1	1689	45	55	1	623	700	4.36	2.3
4	2	2	7	0	11.7	3.3	50.4	4	2.5	672	50	50	0	962	700	4.36	2.3
5	2	2	15	4	9.6	3.7	44.1	2	2.3	675	40	60	1	435	800	3.38	3.12
5	2	2	0	0	9.6	3.7	49.9	3	2.1	802	40	60	1	526	800	3.38	3.12
5	2	2	15	4	9.6	3.7	42.1	6	3.2	535	40	60	0	699	800	3.38	3.12
5	2	2	0	2	9.6	3.7	57	6	2.9	336	75	25	0	489	800	3.38	3.12
5	2	2	0	0	9.6	3.7	56.2	9	2	782	60	40	0	318	800	3.38	3.12
5	2	2	9	6	9.6	3.7	67.6	8	2.6	495	85	15	0	478	800	3.38	3.12
5	2	2	0	0	9.6	3.7	40	2	1.8	471	70	30	0	588	800	3.38	3.12
5	2	2	10	3	9.6	3.7	46.3	6	1.9	488	60	40	1	432	800	3.38	3.12
5	2	2	0	2	9.6	3.7	56.6	8	3.2	492	80	20	0	543	800	3.38	3.12
5	2	2	11	4	9.6	3.7	60.1	7	3.1	442	85	15	0	355	800	3.38	3.12
6	2	2	6	5	3.3	4	44.3	5	2.9	1571	35	65	0	286	400	7.18	4.2
6	2	2	15	4	3.3	4	36.8	5	3.6	987	45	55	0	223	400	7.18	4.2
6	2	2	3	2	3.3	4	58.1	4	3.2	1589	40	60	0	280	400	7.18	4.2
6	2	2	4	6	3.3	4	51.8	6	2	1685	35	65	1	400	400	7.18	4.2
6	2	2	4	4	3.3	4	40.5	5	2.4	1487	40	60	0	324	400	7.18	4.2
6	2	2	5	2	3.3	4	35.1	4	2.1	1710	35	65	0	288	400	7.18	4.2
6	2	2	0	6	3.3	4	57.5	6	2.6	1730	35	65	1	390	400	7.18	4.2
6	2	2	2	0	3.3	4	53.4	6	2.7	2155	15	85	1	400	400	7.18	4.2
6	2	2	2	2	3.3	4	60.8	5	2.9	915	45	55	1	350	400	7.18	4.2
6	2	2	5	4	3.3	4	56.3	5	3.2	2385	15	85	1	372	400	7.18	4.2
7	2	2	3	5	2.6	3.8	73.9	5	2.2	1600	15	85	1	260	1200	3.5	4.18
7	2	2	3	4	2.6	3.8	71.5	7	3	1548	40	60	1	324	1200	3.5	4.18
7	2	2	3	5	2.6	3.8	63.2	8	3.5	1720	45	55	1	354	1200	3.5	4.18
7	2	2	2	2	2.6	3.8	81.6	5	2.7	1882	35	65	1	0	1200	3.5	4.18
7	2	2	2	7	2.6	3.8	75	6	2.5	1410	40	60	1	217	1200	3.5	4.18
7	2	2	0	0	2.6	3.8	65.8	7	1.4	1014	20	80	0	0	1200	3.5	4.18
7	2	2	2	2	2.6	3.8	82.3	8	1.3	1230	35	65	0	0	1200	3.5	4.18
7	2	2	0	2	2.6	3.8	60.6	5	2.9	1140	45	55	0	271	1200	3.5	4.18
7	2	2	4	6	2.6	3.8	85.7	7	3.8	1039	40	60	1	0	1200	3.5	4.18
7	2	2	4	2	2.6	3.8	72.5	8	3.3	1244	40	60	1	210	1200	3.5	4.18
8	1	1	0	0	3.5	10	14.4	4	3.6	923	50	50	0	310	100	0.24	1.3
8	1	1	0	13	3.5	10	21.3	6	3.4	1077	45	55	1	320	100	0.24	1.3
8	1	1	2	0	3.5	10	18.8	5	2.9	934	40	60	0	0	100	0.24	1.3
8	1	1	0	0	3.5	10	30.2	2	2.9	935	45	55	0	0	100	0.24	1.3
8	1	1	0	4	3.5	10	26.1	4	3	785	60	40	1	286	100	0.24	1.3
8	1	1	2	15	3.5	10	10.6	6	2.8	884	50	50	1	330	100	0.24	1.3
8	1	1	0	7	3.5	10	22.4	5	3.6	682	40	60	1	348	100	0.24	1.3
8	1	1	0	17	3.5	10	25.7	5	3.8	910	50	50	0	364	100	0.24	1.3
8	1	1	0	0	3.5	10	35.1	4	4.5	882	60	40	1	298	100	0.24	1.3
8	1	1	0	2	3.5	10	28.8	4	4	722	45	55	0	0	100	0.24	1.3
9	1	1	6	0	4.8	12.1	13	3	3.4	894	45	55	0	286	700	2.12	1.3
9	1	1	4	18	4.8	12.1	20	4	4	855	40	60	1	298	700	2.12	1.3
9	1	1	5	4	4.8	12.1	39.5	5	4.6	1478	40	60	1	377	700	2.12	1.3
9	1	1	0	0	4.8	12.1	29.8	6	3.2	1254	15	85	1	226	700	2.12	1.3
9	1	1	7	16	4.8	12.1	12.3	3	2.5	758	50	50	0	248	700	2.12	1.3
9	1	1	10	6	4.8	12.1	14.6	4	2.7	712	40	60	1	247	700	2.12	1.3
9	1	1	2	22	4.8	12.1	10	4	2.5	678	50	50	0	311	700	2.12	1.3
9	1	1	6	17	4.8	12.1	17.4	6	2.6	506	55	45	1	292	700	2.12	1.3
9	1	1	7	7	4.8	12.1	38.2	5	4.2	945	5	95	1	324	700	2.12	1.3
9	1	1	8	14	4.8	12.1	28.5	6	2.9	1544	40	60	1	326	700	2.12	1.3
10	1	1	11	25	5.7	16.6	4	4	4.4	592	55	45	1	360	550	1.48	1.48
10	1	1	8	2	5.7	16.6	16.9	5	4.6	955	10	90	1	369	550	1.48	1.48
10	1	1	0	45	5.7	16.6	12	5	5.8	455	20	80	1	364	550	1.48	1.48
10	1	1	4	30	5.7	16.6	5	4	5.2	588	65	35	1	285	550	1.48	1.48
10	1	1	6	26	5.7	16.6	3	5	6.3	964	65	35	1	243	550	1.48	1.48
10	1	1	3	8	5.7	16.6	6.1	3	5.9	414	55	45	1	281	550	1.48	1.48
10	1	1	5	0	5.7	16.6	26.5	4	4.2	1240	15	85	1	322	550	1.48	1.48
10	1	1	4	14	5.7	16.6	26.9	7	5.4	789	10	90	1	245	550	1.48	1.48
10	1	1	6	6	5.7	16.6	7	4	4	489	25	75	1	195	550	1.48	1.48
10	1	1	0	22	5.7	16.6	78.3	4	3.5	563	70	30	1	232	550	1.48	1.48
11	1	1	5	47	7.4	22	35.7	6	3.1	803	55	45	0	485	600	2.8	4.45
11	1	1	3	20	7.4	22	18.3	4	5.9	835	60	40	0	376	600	2.8	4.45
11	1	1	4	15	7.4	22	25.7	6	3.9	708	40	60	0	201	600	2.8	4.45
11	1	1	0	4	7.4	22	20.5	6	4.6	569	65	35	0	248	600	2.8	4.45
11	1	1	6	0	7.4	22	38	5	6	586	60	40	1	768	600	2.8	4.45
11	1	1	0	24	7.4	22	17.8	4	4	554	70	30	0	840	600	2.8	4.45
11	1	1	5	42	7.4	22	19.6	5	4.8	627	50	50	1	321	600	2.8	4.45
11	1	1	7	12	7.4	22	22	6	4.6	458	60	40	0	221	600	2.8	4.45
11	1	1	4	14	7.4	22	32.3	6	3.7	984	75	25	0	798	600	2.8	4.45
11	1	1	6	2	7.4	22	24.6	5	3	776	65	35	0	567	600	2.8	4.45
12	1	2	2	6	4.5	8	36.9	2	3	298	5	95	1	278	1800	1.36	3.36
12	1	2	0	10	4.5	8	37	4	1.6	666	10	90	1	274	1800	1.36	3.36
12	1	2	4	14	4.5	8	30.3	3	0.9	376	60	40	1	298	1800	1.36	3.36
12	1	2	0	0	4.5	8	77.3	5	0.7	275	70	30	0	271	1800	1.36	3.36
12	1	2	0	4	4.5	8	92.6	2	1.8	3600	0	100	1	120	1800	1.36	3.36
12	1	2	2	0	4.5	8	47	3	1.7	3500	0	100	1	328	1800	1.36	3.36
12	1	2	4	7	4.5	8	57.7	4	1.3	3750	0	100	1	197	1800	1.36	3.36
12	1	2	4	0	4.5	8	34.6	4	1.1	1358	15	85	1	234	1800	1.36	3.36
12	1	2	2	10	4.5	8	84.1	5	0.7	765	40	60	0	265	1800	1.36	3.36
12	1	2	2	0	4.5	8	52.4	2	1.5	2087	10	90	1	292	1800	1.36	3.36
13	1	2	6	11	3.8	11.5	90.5	6	5	3800	0	100	1	277	900	4.36	2.12
13	1	2	2	0	3.8	11.5	75.9	4	3	3650	0	100	1	221	900	4.36	2.12
13	1	2	12	8	3.8	11.5	53	3	2.7	2376	0	100	1	258	900	4.36	2.12
13	1	2	0	14	3.8	11.5	53.3	3	2.3	1845	5	95	1	160	900	4.36	2.12
13	1	2	8	12	3.8	11.5	83.3	4	2.5	1098	45	55	0	111	900	4.36	2.12
13	1	2	0	11	3.8	11.5	89.5	5	3	3550	0	100	1	199	900	4.36	2.12
13	1	2	2	0	3.8	11.5	70.8	4	2.9	3800	0	100	1	0	900	4.36	2.12
13	1	2	4	6	3.8	11.5	84.8	2	3	2630	5	95	1	188	900	4.36	2.12
13	1	2	4	16	3.8	11.5	54.6	3	2.3	1765	40	60	0	199	900	4.36	2.12
13	1	2	2	13	3.8	11.5	68	3	2	2070	40	60	0	0	900	4.36	2.12
14	1	2	2	12	4.1	16.7	37.9	3	2.7	1859	0	100	1	253	1500	2.45	2.24
14	1	2	6	0	4.1	16.7	59.2	3	2.5	2170	0	100	1	220	1500	2.45	2.24
14	1	2	3	7	4.1	16.7	74.5	3	2.3	1710	5	95	1	230	1500	2.45	2.24
14	1	2	8	22	4.1	16.7	85.3	4	1.5	1860	5	95	0	250	1500	2.45	2.24
14	1	2	0	0	4.1	16.7	45.3	3	2.6	2549	0	100	1	234	1500	2.45	2.24
14	1	2	2	45	4.1	16.7	40.6	4	3	2450	5	95	1	265	1500	2.45	2.24
14	1	2	8	13	4.1	16.7	54.8	3	2.6	2200	15	85	1	223	1500	2.45	2.24
14	1	2	3	10	4.1	16.7	71.3	3	1.7	1860	10	90	0	221	1500	2.45	2.24
14	1	2	0	4	4.1	16.7	84.9	4	2.4	2135	10	90	1	330	1500	2.45	2.24
14	1	2	5	16	4.1	16.7	58.1	4	1.1	2732	5	95	0	0	2150	2.45	2.24
15	3	1	3	7	3	8.5	20	6	2.7	568	55	45	1	191	1100	1.12	1.18
15	3	1	0	0	3	8.5	12.2	3	3.8	359	40	60	1	114	1100	1.12	1.18
15	3	1	0	13	3	8.5	18	3	3.6	1290	65	35	1	320	1100	1.12	1.18
15	3	1	2	0	3	8.5	10.1	4	3.9	768	55	45	1	315	1100	1.12	1.18
15	3	1	6	8	3	8.5	9.5	3	3.5	628	50	50	1	158	1100	1.12	1.18
15	3	1	0	0	3	8.5	13.5	5	3.6	1242	75	25	1	530	1100	1.12	1.18
15	3	1	0	0	3	8.5	10.6	3	3.3	1115	45	55	1	485	1100	1.12	1.18
15	3	1	5	7	3	8.5	14.7	3	3.5	680	45	55	1	314	1100	1.12	1.18
15	3	1	0	15	3	8.5	12.3	3	2.8	709	55	45	1	197	1100	1.12	1.18
15	3	1	2	6	3	8.5	23.2	5	3.5	1213	40	60	1	527	1100	1.12	1.18
16	3	2	7	2	3.7	8.9	36.8	2	1.7	1980	30	70	1	189	1450	2.18	3.48
16	3	2	0	33	3.7	8.9	14	2	1.4	2100	25	75	1	180	1450	2.18	3.48
16	3	2	5	4	3.7	8.9	22.6	3	1.3	1909	15	85	0	128	1450	2.18	3.48
16	3	2	2	4	3.7	8.9	34.1	3	1.2	1998	30	70	0	93	1450	2.18	3.48
16	3	2	0	10	3.7	8.9	116	2	2.5	955	25	75	1	161	1450	2.18	3.48
16	3	2	0	8	3.7	8.9	34.9	2	0.6	1874	30	70	0	0	1450	2.18	3.48
16	3	2	6	6	3.7	8.9	40.1	4	1.4	2043	30	70	1	157	1450	2.18	3.48
16	3	2	3	11	3.7	8.9	17.6	3	0.9	789	25	75	0	0	1450	2.18	3.48
16	3	2	2	2	3.7	8.9	88.4	2	1.1	2400	15	85	1	86	1450	2.18	3.48
16	3	2	0	4	3.7	8.9	23.4	3	1	1569	15	85	1	34	1450	2.18	3.48
17	3	2	1	8	3	6.2	35.6	2	2.9	2400	30	70	1	93	3500	2.48	3
17	3	2	4	6	3	6.2	50.6	4	2.4	2380	10	90	1	0	3500	2.48	3
17	3	2	0	0	3	6.2	65.8	5	1.6	2655	15	85	0	120	3500	2.48	3
17	3	2	0	7	3	6.2	26.1	4	3.2	1980	20	80	1	75	3500	2.48	3
17	3	2	2	10	3	6.2	78.3	6	1.7	1854	5	95	1	66	3500	2.48	3
17	3	2	5	6	3	6.2	16	2	1.1	1966	30	70	0	0	3500	2.48	3
17	3	2	2	0	3	6.2	49.6	4	1.8	1839	30	70	0	267	3500	2.48	3
17	3	2	4	7	3	6.2	70.5	5	0.9	1966	25	75	0	180	3500	2.48	3
17	3	2	4	2	3	6.2	82.8	6	1.6	1894	15	85	1	89	3500	2.48	3
17	3	2	0	6	3	6.2	54.7	5	2.7	1569	15	85	1	0	3500	2.48	3

## Sheet: Sheet2
Land use model	Habitat type	WC	GCC	grass height	plantspprichness	soil penetrability	plant density	% bare ground	% grass cover	soil moisture	Cyperus esculentus	dist from nearest settlement (m)	ave time spent foraging(hrs)_WC	ave time spent foraging(hrs)_GCC
2	1	13	5.8	16.15	4.4	5.57	531.9	56.67	43.33	0.67	885.2	600	4.43	2.18
2	1	16.4	6	11.94	3.8	4.29	333	73.67	27	0.47	1008.1	40	5.3	2.18
2	2	8.3	3.5	43.11	3.4	2.48	739.6	57	43	0.4	398.1	400	3.58	1.45
2	2	11.7	3.3	45.02	3.6	3.16	879.1	45	55	0.7	723.8	700	4.36	2.3
2	2	9.6	3.7	51.99	5.7	2.51	551.8	63.5	36.5	0.3	486.3	800	3.38	3.12
2	2	3.3	4	49.46	5.1	2.76	1621.4	38.83	61.17	0.6	331.3	400	7.18	4.2
2	2	2.6	3.8	73.585	6.6	2.66	1382.7	33.5	66.5	0.6	163.6	1200	3.5	4.18
1	1	3.5	10	23.34	4.5	3.45	873.4	47	53	0.533	225.6	100	0.24	1.3
1	1	4.8	12.1	22.33	4.6	3.26	962.4	34.33	65.67	0.73	293.5	700	2.12	1.3
1	1	5.7	16.6	18.57	4.5	4.93	704.9	45.67	54.33	0.93	289.6	550	1.48	1.48
1	1	7.4	22	25.45	5.3	4.36	690	58.67	41.33	0.2	482.5	600	2.8	4.45
1	2	4.5	8	54.99	3.4	1.43	1667.5	21	79	0.8	255.7	1800	1.36	3.36
1	2	3.8	11.5	74.62	3.7	2.87	2658.4	11.67	88.33	0.73	211.77	983	4.36	2.12
1	2	4.1	16.7	61.19	3.4	2.24	2152.5	20.5	79.5	0.4	202.93	1567	2.45	2.24
3	1	3	8.5	14.41	3.8	3.42	857.2	54.67	45.33	1	287.73	1100	1.12	1.18
3	2	3.7	8.9	42.79	2.6	1.31	1761.7	22.75	77.25	0.6	86.25	1600	2.18	3.48
3	2	3	6.2	53	4.3	1.99	2050.3	19.5	80.5	0.6	89	3500	2.48	3
